# Supplementary material for: Impact of eIF4E phosphorylation at Ser209 via MNK2a on tumour recurrence after curative surgery in localized clear cell renal cell carcinoma
Source: Oncotarget. 2019 Jun 18;10(40):4053–68. doi: 10.18632/oncotarget.27017 (PMC6592294; doi:10.18632/oncotarget.27017)
Supplement: Supplementary file 2 [file oncotarget-10-4053-s002.xlsx]

## Sheet: Table S1
Supplementary Table 1. Estimated recurrence-free rates of the study patients analyzed with Kaplan-Meier method
Factors	Cut point		No. of patients			Recurrence			Recurrence-free (%)							Recurrence-free (%)							Recurrence-free (%)							p#
			n	%		n	%		3-year	95% CI						5-year	95% CI						10-year	95% CI
Pathological T stage	pTa		169	58.3		3	1.77515		0.994	(	0.956	-	0.999	)		0.994	(	0.956	-	0.999	)		0.973	(	0.915	-	0.992	)		<0.001
	pT1b		58	20		10	17.2414		0.929	(	0.821	-	0.973	)		0.91	(	0.797	-	0.962	)		0.784	(	0.61	-	0.888	)
	pT2		19	6.6		7	36.8421		0.842	(	0.587	-	0.946	)		0.737	(	0.479	-	0.881	)		0.684	(	0.428	-	0.844	)
	pT3		42	14.5		18	42.8571		0.555	(	0.385	-	0.695	)		0.555	(	0.385	-	0.695	)		0.555	(	0.385	-	0.695	)
	pT4		2	0.7		2	100		NA	(	NA	-	NA	)		NA	(	NA	-	NA	)		NA	(	NA	-	NA	)
Pathological N stage	pN0/X		284	97.9		37	13.0282		0.913	(	0.873	-	0.941	)		0.901	(	0.859	-	0.931	)		0.859	(	0.805	-	0.899	)		<0.001
	pN1		6	2.1		3	50		0.4	(	0.052	-	0.753	)		0.4	(	0.052	-	0.753	)		0.4	(	0.052	-	0.753	)
Fuhrman grade	G1		115	39.7		4	3.47826		0.981	(	0.928	-	0.995	)		0.972	(	0.915	-	0.991	)		0.972	(	0.915	-	0.991	)		<0.001
	G2		120	41.4		13	10.8333		0.956	(	0.898	-	0.982	)		0.947	(	0.887	-	0.976	)		0.857	(	0.752	-	0.92	)
	G3		39	13.4		16	41.0256		0.658	(	0.485	-	0.785	)		0.632	(	0.459	-	0.763	)		0.604	(	0.431	-	0.739	)
	G4		16	5.5		7	43.75		0.53	(	0.256	-	0.744	)		0.53	(	0.256	-	0.744	)		0.53	(	0.256	-	0.744	)
Sarcomatoid differentiation	Absent		278	95.9		33	11.8705		0.922	(	0.883	-	0.949	)		0.91	(	0.869	-	0.939	)		0.871	(	0.818	-	0.91	)		<0.001
	Present		12	4.1		7	58.3333		0.409	(	0.127	-	0.679	)		0.409	(	0.127	-	0.679	)		0.273	(	0.049	-	0.571	)
Coagulative necrosis	Absent		248	85.5		19	7.66129		0.963	(	0.929	-	0.98	)		0.958	(	0.924	-	0.977	)		0.91	(	0.854	-	0.945	)		<0.001
	Present		42	14.5		21	50		0.546	(	0.378	-	0.685	)		0.489	(	0.325	-	0.635	)		0.489	(	0.325	-	0.635	)
Microvascular invasion	Negative		252	86.9		26	10.3175		0.931	(	0.891	-	0.956	)		0.922	(	0.881	-	0.949	)		0.887	(	0.831	-	0.925	)		<0.001
	Positive		38	13.1		14	36.8421		0.714	(	0.534	-	0.835	)		0.685	(	0.503	-	0.811	)		0.614	(	0.426	-	0.756	)
eIF4E	Low		104	35.8621		8	7.69231		0.96	(	0.897	-	0.985	)		0.95	(	0.884	-	0.979	)		0.906	(	0.815	-	0.953	)		0.01
	High		186	64.1379		32	17.2043		0.872	(	0.814	-	0.913	)		0.86	(	0.8	-	0.903	)		0.818	(	0.743	-	0.873	)
p-eIF4E(Ser209)	Low		142	48.9655		26	18.3099		0.891	(	0.825	-	0.933	)		0.867	(	0.798	-	0.914	)		0.804	(	0.712	-	0.869	)		0.0237
	High		148	51.0345		14	9.45946		0.916	(	0.857	-	0.952	)		0.916	(	0.857	-	0.952	)		0.895	(	0.827	-	0.938	)
Phosphorylation levels of eIF4E#	Hypo		76	26.2069		19	72.5		0.835	(	0.728	-	0.903	)		0.805	(	0.692	-	0.88	)		0.745	(	0.603	-	0.843	)		<0.001
	Int		176	60.6897		20	32.9545		0.919	(	0.866	-	0.951	)		0.912	(	0.859	-	0.946	)		0.865	(	0.793	-	0.913	)
	Hyper		38	13.1034		1	7.63158		0.971	(	0.814	-	0.996	)		0.971	(	0.814	-	0.996	)		0.971	(	0.814	-	0.996	)
Abbreviations: CI; confidential interval, NA; not assessed, eIF4E; eukaryonic translation initiation factor 4E, p-eIF4E; phospho-eIF4E, #; log-rank test, Hypo; hypophosphorylation, Int; intermediate phosphorylation, Hyper; hyperphosphorylation, #; The definition of phosphorylation levels of eIF4E is presented in Materials and Methods.
