# Supplementary material for: Impact of eIF4E phosphorylation at Ser209 via MNK2a on tumour recurrence after curative surgery in localized clear cell renal cell carcinoma
Source: Oncotarget. 2019 Jun 18;10(40):4053–68. doi: 10.18632/oncotarget.27017 (PMC6592294; doi:10.18632/oncotarget.27017)
Supplement: Supplementary file 3 [file oncotarget-10-4053-s003.xlsx]

## Sheet: Table S2
Supplementary Table 2: Cancer-specific survival of the study patients analyzed with Kaplan-Meier method
Factors	Cut point		No. of patients			Cancer-specific death			CSS (%)							CSS (%)							CSS (%)							p#
			n	%		n	%		3-year	95% CI						5-year	95% CI						10-year	95% CI
Pathological T stage	pTa		169	58.3		1	0.591716		1	(	1	-	1	)		1	(	1	-	1	)		0.986	(	0.907	-	0.998	)		<0.001
	pT1b		58	20		2	3.44828		1	(	1	-	1	)		1	(	1	-	1	)		0.949	(	0.807	-	0.988	)
	pT2		19	6.6		4	21.0526		0.947	(	0.681	-	0.992	)		0.947	(	0.681	-	0.992	)		0.811	(	0.509	-	0.937	)
	pT3		42	14.5		12	28.5714		0.861	(	0.696	-	0.94	)		0.766	(	0.585	-	0.876	)		0.681	(	0.479	-	0.818	)
	pT4		2	0.7		2	100		0.5	(	0.006	-	0.91	)		NA	(	NA	-	NA	)		NA	(	NA	-	NA	)
Pathological N stage	pN0/X		284	97.9		19	6.69014		0.981	(	0.956	-	0.992	)		0.966	(	0.935	-	0.982	)		0.925	(	0.877	-	0.954	)		<0.001
	pN1		6	2.1		2	33.3333		0.533	(	0.068	-	0.863	)		0.533	(	0.068	-	0.863	)		0.533	(	0.068	-	0.863	)
Fuhrman grade	G1		115	39.7		2	1.73913		1	(	1	-	1	)		1	(	1	-	1	)		0.988	(	0.92	-	0.998	)		<0.001
	G2		120	41.4		4	3.33333		0.991	(	0.939	-	0.999	)		0.982	(	0.93	-	0.995	)		0.949	(	0.863	-	0.981	)
	G3		39	13.4		11	28.2051		0.921	(	0.775	-	0.974	)		0.868	(	0.711	-	0.943	)		0.739	(	0.553	-	0.856	)
	G4		16	5.5		4	25		0.778	(	0.455	-	0.923	)		0.648	(	0.287	-	0.86	)		0.648	(	0.287	-	0.86	)
Sarcomatoid differentiation	Absent		278	95.9		18	6.47482		0.985	(	0.96	-	0.994	)		0.969	(	0.938	-	0.984	)		0.927	(	0.879	-	0.956	)		<0.001
	Present		12	4.1		3	25		0.675	(	0.291	-	0.882	)		0.675	(	0.291	-	0.882	)		0.675	(	0.291	-	0.882	)
Coagulative necrosis	Absent		248	85.5		8	3.22581		0.991	(	0.966	-	0.998	)		0.983	(	0.954	-	0.993	)		0.967	(	0.925	-	0.986	)		<0.001
	Present		42	14.5		13	30.9524		0.868	(	0.711	-	0.943	)		0.806	(	0.633	-	0.903	)		0.603	(	0.395	-	0.759	)
Microvascular invasion	Negative		252	86.9		13	5.15873		0.983	(	0.956	-	0.994	)		0.979	(	0.95	-	0.991	)		0.936	(	0.883	-	0.965	)		<0.001
	Positive		38	13.1		8	21.0526		0.913	(	0.755	-	0.971	)		0.822	(	0.646	-	0.916	)		0.789	(	0.607	-	0.894	)
eIF4E	Low		104	35.8621		4	3.84615		0.99	(	0.93	-	0.999	)		0.98	(	0.921	-	0.995	)		0.963	(	0.887	-	0.988	)		0.0235
	High		186	64.1379		17	9.13978		0.966	(	0.925	-	0.984	)		0.947	(	0.901	-	0.972	)		0.89	(	0.819	-	0.934	)
p-eIF4E(Ser209)	Low		142	48.9655		14	9.85915		0.977	(	0.932	-	0.993	)		0.954	(	0.9	-	0.979	)		0.893	(	0.809	-	0.941	)		0.0837
	High		148	51.0345		7	4.72973		0.972	(	0.926	-	0.989	)		0.964	(	0.915	-	0.985	)		0.942	(	0.878	-	0.973	)
Phosphorylation levels of eIF4E#	Hypo		76	26.2069		10	13.1579		0.971	(	0.889	-	0.993	)		0.94	(	0.848	-	0.977	)		0.904	(	0.798	-	0.956	)		0.00702
	Int		176	60.6897		11	6.25		0.97	(	0.931	-	0.988	)		0.958	(	0.914	-	0.98	)		0.951	(	0.904	-	0.975	)
	Hyper		38	13.1034		0	0		1	(	1	-	1	)		1	(	1	-	1	)		1	(	1	-	1	)
Abbreviations: CSS; cancer-specific survival, CI; confidential interval, NA; not assessed, eIF4E; eukaryonic translation initiation factor 4E, p-eIF4E; phospho-eIF4E, #; log-rank test, Hypo; hypophosphorylation, Int; intermediate phosphorylation, Hyper; hyperphosphorylation, #; The definition of phosphorylation levels of eIF4E is presented in Materials and Methods.
